# Supplementary material for: Are aerosol control devices effective in preventing the spread of dental aerosol?
Source: PeerJ. 2022 Jul 13;10:e13714. doi: 10.7717/peerj.13714 (PMC9288161; doi:10.7717/peerj.13714)
Supplement: Data S1 — CFU scores of each sample from each group. [file peerj-10-13714-s001.xlsx]

## Sheet: Sayfa1
GROUPS	Sampling Side 1	Sampling Side 2	Sampling Side 3	Sampling Side 4	ALTERNATİVE SAMPLİNG	TOTAL
1	0	0	0	0	0	0
1	0	0	0	0	0	0
1	0	0	0	0	20	20
1	0	0	0	0	15	15
1	0	0	0	0	50	50
1	0	0	0	0	50	50
1	0	0	0	0	14	14
1	0	0	0	0	40	40
1	0	0	0	0	50-60	55
1	0	0	0	0	>70	75
1	0	0	0	0	12	12
1	0	0	0	0	15	15
1	0	0	1	0	0	1
1	0	0	0	0	0	0
1	0	0	0	0	0	0
1	0	0	0	0	0	0
1	0	0	0	0	25	25
1	0	0	0	0	>50	75
1	0	0	0	0	>50	75
1	0	0	0	0	>50	75
2	0	0	30	1	>30	81
2	0	0	>50	3	20	98
2	0	0	30	0	6	36
2	1	10	>50	10	15	111
2	1	0	>50	6	15	97
2	1	0	>50	4	15	96
2	0	1	>100	15	7	123
2	0	1	>100	9	>50	185
2	22	4	>100	7	6	139
2	15	0	>50	>50	15	180
2	12	25	>50	>50	8	195
2	10	25	>50	>50	10	195
2	0	0	>100	0	30	130
2	3	0	>50	0	50-100	153
2	0	0	50-100	0	50-100	150
2	0	0	50-100	0	50-100	150
2	0	0	0	0	50-100	75
2	0	0	0	0	50-100	75
2	0	0	50-100	0	8	83
2	0	0	50-100	0	0	75
3	0	40	6	0	>50	121
3	20	35	7	8	>50	145
3	8	10	14	12	3	47
3	12	6	27	17	>50	137
3	15	3	4	13	>50	110
3	13	4	3	0	>50	95
3	0	0	0	0	>50	75
3	0	0	0	0	>50	75
3	0	0	0	0	>50	75
3	0	0	0	0	>50	75
3	0	0	0	0	0	0
3	0	0	0	0	0	0
3	0	0	0	0	0	0
3	0	0	0	0	0	0
3	0	0	0	0	0	0
3	0	0	0	0	11	11
3	0	0	0	0	12	12
3	0	0	0	0	17	17
3	0	0	0	0	22	22
3	0	0	0	0	18	18
4	0	2	2	2	10	16
4	0	0	2	0	0	2
4	0	5	1	0	6	12
4	0	0	0	0	0	0
4	0	0	0	1	0	1
4	0	0	1	1	0	2
4	0	0	1	1	0	2
4	0	0	1	0	0	1
4	0	0	0	0	5	5
4	0	30	0	0	0	30
4	4	0	10	0	2	16
4	6	0	10	0	6	22
4	0	0	0	0	0	0
4	0	0	0	0	0	0
4	0	0	0	0	0	0
4	0	0	0	0	10	10
4	0	0	0	0	5	5
4	0	0	0	0	32	32
4	0	0	0	0	14	14
4	0	0	0	0	20	20
5	28	9	>50	2	27	141
5	33	33	>50	0	>50	216
5	0	0	>50	20	>50	170
5	3	2	>50	0	43	123
5	0	5	>50	4	>50	159
5	0	0	50	0	40	90
5	0	0	>50	0	43	118
5	0	0	>50	0	52	127
5	0	0	>50	0	25	100
5	0	0	>50	0	30	105
5	0	0	>50	2	>50	100
5	0	2	>50	0	>50	90
5	0	0	>50	0	>50	118
5	0	2	>50	0	>50	90
5	0	0	>50	0	>50	127
5	0	0	>50	0	30	100
5	0	0	>50	2	>50	105
5	0	0	>50	0	>50	100
